# Supplementary material for: Differential Urinary Microbiome and Its Metabolic Footprint in Bladder Cancer Patients Following BCG Treatment
Source: Int J Mol Sci. 2024 Oct 17;25(20):11157. doi: 10.3390/ijms252011157 (PMC11508893; doi:10.3390/ijms252011157)
Supplement: Supplementary file 1 [file ijms-25-11157-s001.zip]

Archive with 2 entries (2 files):
- #Supplementary data.pdf
- #Supplementary Figures.pdf
